# Supplementary material for: Tentacle patterning during Exaiptasia diaphana pedal lacerate development differs between symbiotic and aposymbiotic animals
Source: PeerJ. 2022 Jan 10;10:e12770. doi: 10.7717/peerj.12770 (PMC8757374; doi:10.7717/peerj.12770)
Supplement: Supplemental Information 5 [file peerj-10-12770-s005.xlsx]

## Sheet: Sheet legends
Sheet:	Nat vs Cut	Naturally formed symbiotic H2 lacerates compared to surgically removed symbiotic H2 lacerates
	Apo vs Sym	Aposymbiotic lacerates compared to symbiotic lacerates (all surgically removed)
	Fed Apos vs controls	Apo lacerates fed homogenized brine shrimp either once on day 4, or every 3 days starting on day 4; compared to Apo and Sym controls
	Colonzied Apos vs controls	Apo lacerates incubated with algae compared to Apo and Sym controls; incubated with 1e6/ml algal cells starting on day 0, or incubated with 2e6/ml algal cells starting on day 0 or day 4
	*Notes:	Aiptasia were H2 strain, harboring symbiotic dinoflagellates from Breviolum genus (SSB01 culture).

## Sheet: Nat vs Cut
	Daily tentacles counts
	Days	1	2	3	4	5	6	7	8	9	10	11	12	13	14	15	16	17	18	19	20		Days	1	2	3	4	5	6	7	8	9	10	11	12	13	14	15	16	17	18	19	20
Naturally formed lacerates	H2n01	0	0	0	0	0	8	8	8	8	8	8	8	8				12			13		Naturally formed means	0	0	0.857143	2	3.375	8.5	9.2	9.2	9.75	10	9.85714	10.1429	11	11.8571	12	12.2857	12.2857	12	12.3333	12.8571
	H2n02	0	0	0	0	0		8	8	14	14	14	14	14	14	14	14	14	14	14	14		Surgically removed means	0	0	0.0666667	0.333333	1.35135	3.1875	6.97917	9.125	9.33333	10.375	10.52	10.7368	11.1389	11.25	11.6	11.5417	11.5652	11.4444	11.7241	11.6667
	H2n03	0	0	0	0	0		12	12	12	12	12	12	12	12	12	12	12	12	12	12
	H2n04	0	0	0		6	8			10	10				14	14	14	14					Mann Whitney U test pvalue	NaN	NaN	0.572	0.1463	0.3581	0.01129	0.0659	0.9525	1	0.7886	0.2607	0.2515	0.9194	0.5285	0.6007	0.1398	0.1541	0.4383	0.4291	0.006531
	H2n05	0		6	8	10	10	10	10	10	10	10	10	10	10	10	12			14	14
	H2n06	0	0		6	8	8	8	8	8	8	8	9		10	10	10	10	10	10	12
	H2n07	0	0	0	0	1				8		9	9		11	12	12	12	12	12	13
	H2n08	0	0	0	0	2				8	8	8	9		12	12	12	12	12	12	12							p<.001
Surgically removed lacerates	H01													10		11	11											p≤.05
	H02											9
	H03											11		12	12	12	12	12	12	12
	H04											11	11	11	11
	H05							10	10	10	10	10	10	10	10	10	10	10	10	10	10
	H06							8					9	9	9						12
	H07					8		10					10	11						12
	H08					4		8	8	8	8	8	8
	H09												8	8	8	8	8	8	8	8
	H10			0								11
	H11			0								14
	H12			0		4						9
	H13			0		9						10
	H14		0							10		10		12	12	12	12	12
	H15		0					8		10	10	10	10	10	10		12	12
	H16		0					12	12	12	12	12	12	12	12	12	12	12
	H17		0					10		12	12	12	12	12	12	12	12	12
	H18		0				8	10	10	10	10	10		12	12	12	12	12
	H19						12	12	12	12
	H20						0	0		7
	H21						0	3		4
	H22						0			6
	H23									3
	H24				0	1	1	6					10							13
	H25				0	0	3						12							14
	H26				0	1	1	7					10
	H27				0	1	2	8					9							11
	H28				1	1	2	6					12							13
	H29				1	1	1	4					10	10	10	10	10	10	10	10
	H30				0	0	3	4					12							13
	H31				2	2	6	7					13							14
	H32				1	2	5	8	8	8	8	8	8							10
	H33				0	0	4	6
	H34				2	2	3	7					9							12
	H35						6	8	12	12	12	12	12	12	12	12	12	12	12	12
	H36						6	7	9		10	10	10	12	12	13				14
	H37						6	7	8		10	10	11	12	12	12	12	12	12	12
	H38						0	0	6		8	8	8	8	8	8				8
	H39						0	3	3			10	10	10	12	12	12	12	12	12
	H40						0	8	12	12	12	12	12	12	12	12	12	12	12	12
	H41	0				1		7	8				12			13
	H42	0				0		12	12	12	12	12	12			13
	H43	0				2		8	12	12	12	12	12	12	12	12
	H44	0		1		2		10	11							12
	H45	0				1		5	9				12	12	12	12
	H46	0				1		6	10				12	12	12	12
	H47	0				0		8	10				12	12	12	12
	H48	0				0		8	8				10	10	10	10
	H49	0				0		4	6				10	10	10	10
	H50	0				0			8				12
	H51	0				1		5	7				12			14
	H52	0				1		5					12	12		12
	H53	0	0	0	0	1	6	8	8	8	8			12	12	12	12	12	12	12	12
	H54	0	0	0	0	1	6	8			11			12	12	12	12	12	12	12	12
	H55	0	0	0	0	1	4	10			11			12	12	12	12	12	12	12	12
	H56	0	0	0	0	0	4	10			12	12	12	12	12	12	12	12	12	12	12
	H57	0	0	0	0	0	0	11			9			10			12	12	12	12	12
	H58	0	0	0	0	1	8	0			11			12	12	12	12	12	12	12	12
	H59	0	0	0	0	1	1	6			10			12	12	12	12	12	12	12	12
	H61	0	0	0	0	0	1	7			10			12	12	12	12	12	12	12	12
	H62	0	0	0	0	0	3	6			11			12	12	12	12	12	12	12	12
	H63	0	0	0	0	0	0	4			10	10	10	10	10	10	10	10	10	10	10

## Sheet: Apo vs Sym
	Daily tentacle counts
Sym	Days post laceration	1	2	3	4	5	6	7	8	9	10	11	12	13	14	15	16	17	18	19	20		Apo	Days post laceration	1	2	3	4	5	6	7	8	9	10	11	12	13	14	15	16	17	18	19	20
	H01													10		11	11							Ha01	0		1	1		6	8	8	8	8	8	8	8	8	8	8	8	8	8	8
	H02											9												Ha02	0		0	0		8	8	8	8	8	8	8	8	8	8	8	8	8	8	8
	H03											11		12	12	12	12	12	12	12				Ha03	0		0							6	8	8	8	8	8	8	8	8	8	8
	H04											11	11	11	11									Ha04	0		0	4		8	8	8	8	8	8	8	8	8	8	8	8	8	8	8
	H05							10	10	10	10	10	10	10	10	10	10	10	10	10	10			Ha05	0		1	1		6	8	8	8	8	8	8	8	8	8			10	10	10
	H06							8					9	9	9						12			Ha06	0		1	4		8	8	8	8	8	8	8	8	8	8	8	8	8	8	8
	H07					8		10					10	11						12				Ha07	0		1	1		6	6			9	10	10	10	10	10	10	10	10	10	10
	H08					4		8	8	8	8	8	8											Ha08	0		0	1		6	6			8	8	8	8	8	8			9	9	9
	H09												8	8	8	8	8	8	8	8				Ha09	0		0			6	6				8	8	8	8	8	8	8	8
	H10			0								11												Ha10	0		0			8	8	8	8	8	8	8	8	8	8	8	8	8	8	8
	H11			0								14												Ha11	0		1			6	6			7	8	8	8	8	8			10	10	10
	H12			0		4						9												Ha12	0		2	7		10	10	10	10	10	10				12	12	12	12
	H13			0		9						10												Ha13	0		1	6		8	9	9	9	9	10	10	10	10	10	10	10	10	10	10
	H14		0							10		10		12	12	12	12	12						Ha14	0		0	0		6	6	6	6	6	7				8	8	8	8	8	8
	H15		0					8		10	10	10	10	10	10		12	12						Ha15	0		0	0		6	7			10	10
	H16		0					12	12	12	12	12	12	12	12	12	12	12						Ha16	0		0			8	8	8	8	8	8	8	8	8	8	8	8	8	8	8
	H17		0					10		12	12	12	12	12	12	12	12	12						Ha17	0		0	1		6	6			8	8	8	8	8	8	8	8	8	8	8
	H18		0				8	10	10	10	10	10		12	12	12	12	12						Ha18	0		0	0		5	5			8	8	8	8	8	8	8	8	8		10
	H19						12	12	12	12														Ha19				1	6	6	6
	H20						0	0		7														Ha20				1	6	8	8	8	8	8	8	8	8	8
	H21						0	3		4														Ha21				0	4	5	6	8	8	8	8	8	8	8
	H22						0			6														Ha22				0	0	4	5	8	8	8	8	8	8	8
	H23									3														Ha23				0	1	6	7	8	8	8	8	8	8	8
	H24				0	1	1	6					10							13				Ha24				0	4	6	5	5	5					7
	H25				0	0	3						12							14				Ha25				1	4	5	8	8	8	8	8	8	8	8
	H26				0	1	1	7					10											Ha26				1	4	5	8	8	8	8	8	8	8	8
	H27				0	1	2	8					9							11				Ha27				0	4	8	8	8	8					10
	H28				1	1	2	6					12							13				Ha28				0	6	6	6	7	8					11
	H29				1	1	1	4					10	10	10	10	10	10	10	10				Ha29				0	6	6	7	8	8	8	8	8	8	8
	H30				0	0	3	4					12							13				Ha30	0				3	6	6	6		8	8	8	8	8	8	8	8	8	8	8
	H31				2	2	6	7					13							14				Ha31	0				1	6				8	8	8	8	8	8	8	8	8	8	8
	H32				1	2	5	8	8	8	8	8	8							10				Ha32	0				2	6		5		8	8	8	8	8	8	8	8	8	8	8
	H33				0	0	4	6																Ha33	0				0	0		7		10	10		11	11	12	12	12	12	12	12
	H34				2	2	3	7					9							12				Ha34	0				0	0		3		6	7		8	8	8	8	8	8	8	9
	H35						6	8	12	12	12	12	12	12	12	12	12	12	12	12				Ha35	0				0	4		7		6				7	7	7	7	8	8	8
	H36						6	7	9		10	10	10	12	12	13				14				Ha36	0				1	6		9		10	10	10	10	10	10	10	10	10	10	10
	H37						6	7	8		10	10	11	12	12	12	12	12	12	12				Ha53			0	0	1	2	8								10
	H38						0	0	6		8	8	8	8	8	8				8				Ha54			0	0			8
	H39						0	3	3			10	10	10	12	12	12	12	12	12				Ha55			0	0	0	2	8					10			10
	H40						0	8	12	12	12	12	12	12	12	12	12	12	12	12				Ha56			0	0	1	6	6					8			9
	H41	0				1		7	8				12			13								Ha57			0	0	1	6									9
	H42	0				0		12	12	12	12	12	12			13								Ha58			0	1	1	6	8	8	8	8	8	8			10
	H43	0				2		8	12	12	12	12	12	12	12	12								Ha65	0	0	0	0	1	3	7	7	7	7			8	8	8	8	8	8	8	8
	H44	0		1		2		10	11							12								Ha66	0	0	0	0	1	6	6			8	8	8	8	8	8	8	8	8	8	8
	H45	0				1		5	9				12	12	12	12								Ha67	0	0	0	0	1	6	10	10	10	10	10	10	10	10	10	10	10	10	10	10
	H46	0				1		6	10				12	12	12	12								Ha68	0	0	0	0	1	8	7	7	7	7			8	8	8	8	8	8	8	8
	H47	0				0		8	10				12	12	12	12								Ha69	0	0	0	2	2	4	3			5			6	6	6	6	6	6	6	6
	H48	0				0		8	8				10	10	10	10								Ha70	0	0	0	2	5	5	5			8	8	8	8	8	8	8	8	8	8	8
	H49	0				0		4	6				10	10	10	10								Ha71	0	0	0	0	1	3	6			8	8	8	8	8	8	8	8	8	8	8
	H50	0				0			8				12											Ha72	0	0	0	0	1	6	6	6	6	6			8	8	8	8	8	8	8	8
	H51	0				1		5	7				12			14								Ha73	0	0	0	0	1	3	7			8	8	8	8	8	8	8	8	8	8	8
	H52	0				1		5					12	12		12								Ha74	0	0	0	0	1	6	7			8	8	8	8	8	8	8	8	8	8	8
	H53	0	0	0	0	1	6	8	8	8	8			12	12	12	12	12	12	12	12			Ha75	0	0	0	0	1	6	6	6	6	6			8	8	8	8	8	8	8	8
	H54	0	0	0	0	1	6	8			11			12	12	12	12	12	12	12	12
	H55	0	0	0	0	1	4	10			11			12	12	12	12	12	12	12	12
	H56	0	0	0	0	0	4	10			12	12	12	12	12	12	12	12	12	12	12
	H57	0	0	0	0	0	0	11			9			10			12	12	12	12	12			Aposymbiotic tentacle means	0	0	0.228571	0.853659	2.11765	5.64706	6.91111	7.4375	7.76923	7.86047	8.31579	8.28571	8.23077	8.27907	8.525	8.40625	8.40625	8.54286	8.46875	8.54545
	H58	0	0	0	0	1	8	0			11			12	12	12	12	12	12	12	12
	H59	0	0	0	0	1	1	6			10			12	12	12	12	12	12	12	12			Mann-Whitney U test pvalues	NaN	NaN	0.4593	0.3125	0.05	8e-05	0.56192	0.00262	0.01878	<.00001	<.00001	<.00001	<.00001	<.00001	<.00001	<.00001	<.00001	<.00001	<.00001	<.00001
	H61	0	0	0	0	0	1	7			10			12	12	12	12	12	12	12	12			compared to Sym lacerates
	H62	0	0	0	0	0	3	6			11			12	12	12	12	12	12	12	12
	H63	0	0	0	0	0	0	4			10	10	10	10	10	10	10	10	10	10	10
																													p<.001
	Symbiotic tentacle means	0	0	0.0666667	0.333333	1.35135	3.1875	6.97917	9.125	9.33333	10.375	10.52	10.7368	11.1389	11.25	11.6	11.5417	11.5652	11.4444	11.7241	11.6667								p≤.05

## Sheet: Fed Apos vs controls
	Days post laceration	1	2	3	4	5	6	7	8	9	10	11	12	13	14	15	16	17	18	19	20
Apo lacerates fed brine shrimp once on day 4	HaBS4.01	0	0	0	0	0	1	4			8	8	9	10	10	10	10	10	10	10	10
	HaBS4.02	0	0	0	0	5	6	8			8	8	8	8	8	8	8	8	8	8	8				(dpl)
	HaBS4.03	0	0	0	0	2	4	8			12	12	12	12	12	12	12	12	12	12	12			Kruskal-Wallis with Tukey HSD post-hoc test	1	2	3	4	5	6	7	8	9	10	11	12	13	14	15	16	17	18	19	20
	HaBS4.04	0	0	0	0	1	6	6			8	8	8	8	8	8	8	8	8	8	8			Sym vs Apo	NaN	NaN	0.2375	0.2238	0.03842	5.363e-05	0.5534	0.001736	0.01268	1.617e-08	2.731e-08	1.547e-10	1.037e-12	3.415e-12	2.147e-11	2.569e-09	3.449e-09	7.096e-08	1.263e-09	3.582e-07
	HaBS4.05	0	0	0	0	1	6	6			8													Sym vs Apo fed once on day 4	NaN	NaN	0.2156	0.514	0.2886	0.2702	0.01425	n/a	n/a	0.0005563	0.02984	0.04641	0.005273	0.003248	0.0002326	0.0003084	0.0005438	0.004223	0.001326	0.006853
	HaBS4.06	0	0	0	0	4	4	7			11	12	12	12	12	12	12	12	12	12	12			Sym vs Apo fed every 3 days	NaN	NaN	0.2259	0.3415	0.1549	0.1633	0.277	0.1752	0.1752	0.0004371	0.003874	0.001653	0.0001212	0.0002197	2.57e-05	6.597e-05	5.348e-05	0.001821	0.0002973	0.00106
	HaBS4.07	0	0	0	0	0	0	0			6	6	7	8	8	8	8	8	8	8	8			Apo vs Apo fed once on day 4	NaN	NaN	0.02351	0.05041	0.541	0.001732	0.009825	n/a	n/a	0.2547	0.0196	0.0003511	3.001e-05	2.043e-05	0.0009457	0.0005346	0.0004909	0.0005108	9.196e-05	0.0002288
	HaBS4.08	0	0	0	0	4	4	6			10	10	10	10	10	10	10	10	10	10	10			Apo vs Apo fed every 3 days	NaN	NaN	0.02658	0.02728	0.6258	0.01461	0.3491	0.3246	0.6151	0.1073	0.05837	0.008011	0.0001069	0.0007615	0.01933	0.007831	0.004421	0.01139	0.003394	0.008598
	HaBS4.09	0	0	0	1	3	5	6			8	10	12	12	12	12	12	12	12	12	12			Apo fed once vs Apo fed every 3 days	NaN	NaN	NaN	0.7312	0.9442	0.6225	0.224	n/a	n/a	0.7762	0.6381	0.3461	0.4579	0.3719	0.4138	0.4556	0.4896	0.5051	0.4097	0.3361
	HaBS4.10	0	0	0	0	0	2	6			8	10	11	11	11	11	11	11	11	10	10
	HaBS4.11	0	0	0	0	0	2	6			8	9	10	10	10	10	10	10	10	10	10
	HaBS4.12	0	0	0	1	4	6	6			12	12	12	12	12	12	12	12	12	12	12
	HaBS4.13	0	0	0	1	4	5	6			8	12	12	12	12	12	12	12	12	12	12
	HaBS4.14	0	0	0	0	0	2	6			8	8	8	8	8	8	8	8	10	10	10
	HaBS4.15	0	0	0	0	0	0	0			1					8	8	8	8	8	8
	HaBS4.16	0	0	0	0	3	6	7			8	8	8	8	10	10	10	10	10	12	12
	HaBS4.17	0	0	0	1	5	6	6			8	8	8	8	8	8	8	8	8	8	8
	HaBS4.18	0	0	0	0	5	6	6			8	8	10	10	10	10	10	10	10	10	10
	HaBS4.19	0	0	0	0	0	6	8			9	9	10	10	10	10	10	10	10	10	10
	HaBS4.20	0	0	0	0	1	5	5			12	12	12	12	12	12	12	12	12	12	12
	HaBS4.21	0	0	0	0	5	6	8			9	11	11	11	11	12	11	12	12	12	12
	HaBS4.22	0	0	0	0	0	0	0			6	8	8	8	8	8	8	8	8	8	8
	HaBS4.23	0	0	0	0	0	0	0			2	7	8	8	8	8	8	8	8	11	10
	mean	0	0	0	0.173913	2.04348	3.82609	5.26087			8.08696	9.33333	9.80952	9.90476	10	9.95455	9.90909	9.95455	10.0455	10.2273	10.1818
	Days post laceration	1	2	3	4	5	6	7	8	9	10	11	12	13	14	15	16	17	18	19	20
Apo lacerates fed brine shrimp every 3 days starting on day 4	HaBS3.01	0	0	0	0	1	6	8	8	8	8	9	10	10	10	10	10	10	10	10	10
	HaBS3.02	0	0	0	0	1	1	5			8	12	12	12	12	12	12	12	12	12	12
	HaBS3.03	0	0	0	0	4	6	8	8	8	8	8	8	8	8	8	8	8	8	8	8
	HaBS3.04	0	0	0	0	0	2	6			8	8	8	10
	HaBS3.05	0	0	0	1	4	4	5			10	11	11	11	11	11	11	11	12	12	12
	HaBS3.06	0	0	0	0	1	6	6			10	10	10	10
	HaBS3.07	0	0	0	0	2	6	8	8	8	8	10	10	10	10			11	12	12	12
	HaBS3.08	0	0	0	0	1	6	8			10	10	10	10	10	10	10	10	10	10	10
	HaBS3.09	0	0	0	0	5	2	4			8	8	8	8	8	8	8	8	8	8	8
	HaBS3.10	0	0	0	1	0	7	6			10	10	10	10	10	10	10	10	10	10	10
	HaBS3.11	0	0	0	0	3	6	6			8	8	8	8	8	8	8	8	8	8	8
	HaBS3.13	0	0	0	0	4	6	8	8	8	8	8	11	11	12	12	12	12	12	12	12
	HaBS3.14	0	0	0	0	0	1	8	8	8	8	8	9	10	10	10	10	10	10	10	10
	HaBS3.15	0	0	0	0	3	5	10			12	12	12	12	12	12	12	12	12	12	10
	HaBS3.16	0	0	0	0	0	0	4			6	7	7	8	8	8	8	8	8	8	8
	HaBS3.17	0	0	0	0	3	6	8			12	12	12	12	12	12	12	12	12	12	12
	HaBS3.18	0	0	0	0	0	0	0			6	8	8	8	8	8	8	8	8	8	8
	HaBS3.19	0	0	0	1	5	7	7			8	8	8	8	8	8	8	8	8	8	8
	HaBS3.21	0	0	0	0	1	5	8			10	10	10	10	10	10	10	10	10	10	10
	HaBS3.22	0	0	0	0	2	4	6			8	8	8	8	8	8	8	8	8	8	8
	HaBS3.23	0	0	0	0	0	0	4			6	7	7	8	8	8	8	8	8	8	8
	HaBS3.24	0	0	0	0	1	3	6			8	8	8	8	8	8	8	8	8	10	10
	mean	0	0	0	0.136364	1.86364	4.04545	6.31818	8	8	8.54545	9.09091	9.31818	9.54545	9.55	9.52632	9.52632	9.6	9.7	9.8	9.7

## Sheet: Colonized Apos vs controls
	"Col" = lacerates incubated with algae
	Days post laceration	1	2	3	4	5	6	7	8	9	10	11	12	13	14	15	16	17	18	19	20
Apo lacerates incubated with 1e6/ml algal cells starting on day 0	Control101	0	0	0	0	2	4	6	7	8	8	8	8	10	10	10	10	10	10	10	10
	Control102	0	0	0	0	4	6	8	9	10	10	10	10	10	10	10	10	10	10	10	10
	Control103	0	0	0	0	0	1	6	6	7			8
	Control104	0	0	0	0	0	4	8	8	8	8	8	8	8	8	8	8	8	8	8	8
	Control105	0	0	0	0	3	8	8	8	8	8	8	8	8	8	8	8	8	8	8	8
	Control106	0	0	0	0	1	1	3	6	6			8	8	8	8	8	8	8	8	8
	Control107	0	0	0	0	5	6	8	9	9			12	12	12	12	12	12	12	12	12
	Control108	0	0	0	0	0	6	8	9	8			10	12	12	12	12	12	12	12	12
	Control109	0	0	0	0	4	5	9	11	11	11	11	11	12	12	12	12	12	12	12	12
	Col1001	0	0	0	0	2	5	6	7	8	8	8	8	8	8	8	8	8	8	8	8
	Col1002	0	0	0	0	1	6	7	7	8	8	8	8	8	8	8	8	8	8	8	8
	Col1003	0	0	0	0	0	5	8	8	8			11	10	10	12	12	12	12	12	12
	Col1004	0	0	0	0	1	7	7	8	9			10	10	10	10	10	10	10	10	10
	Col1005	0	0	0	0	1	6	6	7	8	8	8	8	8	8	8	8			10	10
	Col1006	0	0	0	1	2	7	8	10	10	10	10	10	10	10	10	10	10	10	10	10
	Col1007	0	0	0	0	1	7	8	8	8	8	8	8	8	8	8	8	8	8	8	8
	Col1008	0	0	0	0	0	6	7	8	8	8	8	8	8	8	8	8	8	8	8	10
	Col1009	0	0	0	0	0	3	6	8	8	8	8	8	8	8	8	8	8	8	8	8
	Col1010	0	0	0	2	4	6	6	8	8	8	8	8	8	8	8	8	8	8	8	9
	Control mean	0	0	0	0	2.11111	4.55556	7.11111	8.11111	8.33333	9	9	9.22222	10	10	10	10	10	10	10	10
	Col mean	0	0	0	0.3	1.2	5.8	6.9	7.9	8.3	8.25	8.25	8.7	8.6	8.6	8.8	8.8	8.88889	8.88889	9	9.3
	Mann-Whitney U test	NaN	NaN	NaN	0.193	0.4009	0.1923	0.3417	0.6692	0.9623	0.275	0.275	0.4764	0.09226	0.09226	0.1521	0.1521	0.2046	0.2046	0.2461	0.4526
	Days post laceration	1	2	3	4	5	6	7	8	9	10	11	12	13	14	15	16	17	18	19	20
Apo lacerates incubated with 2e6/ml algal cells starting on day 0	Control2001	0	0		1	1	1	6			9	9	9	10					12	12	12
	Control2002	0	0		0	0	0	5	5	5	5	7	8	10	10	10	10	10	10	10	10
	Control2003	0	0		0	1	6	7			8	7	8	8	8	8	8	8	8	8	8
	Control2004	0	0		0	3	6	7			8	8	8	8	8	8	8	8	8	8	8
	Control2005	0	0	1	1	1	4	6			8	8	8	8					10	11	12
	Control2006	0	0		1	3	6	8	8	8	8	8	8	8	8	8	8	8	8	8	8
	Control2007	0	0	0	0	1	6					10	12	12	12	12	12	12
	Control2008	0	0	0	0	1	3					10	10	10	10	10	10	10	10	12	12
	Control2009	0	0	0	0	0	6					8	8	8	8	8	8	8	8	8	8
	Control2010	0	0	0	0	0	3					8	8	8	8	8	8	8	8	8	8
	Control2011	0	0	0	0	0	1					8	8	8	8	8	8	8	8	8	8
	Control2012	0	0	0	1	1	3					10	10	10	10	10	10	10	10	10	10
	Control2013	0	0	0	1	2	6					12	12	12	12	12	12	12	12	12	12
	Control2014	0	0	0	1	1	5					8	8	8	8	8	8	8	10	10	10
	Control2015	0	0	0	0	0	5					7	7	8	8	8	8	8	8	8	8
	Control2016	0	0	0	0	1	3					7	10	10	10			11	11	12	12
	Control2017	0	0	0	3	2	3					8	10	10	10	10	10	10	11	12	12
	Control2018	0	0		0	1	5	8	8	8	8	9	10	10	10	10	10	10	10	10	10
	Control2019	0	0		0	0	5	6			9	8	8	8	8	8	8	8	8	8	8
	Control2020	0	0		0	0	1	3			8	8	8	10	10	10	10	10	10	10	10
	Control2021	0	0		0	0	0	3			8	8	8	8	8	8	8	8	8	8	8
	Control2022	0	0		0	1	3	7			8	10	12	13	14	14	14	14	14	14	14
	Control2023	0	0		1	4	7	9			12	12	12	12	12	12	12	12	12	12	12
	Control2024	0	0		0	2	5	7			8	8	8	10	12	12	12	12	12	12	12
	Control2025	0	0		0	3	6	6			8	8	8	8	8	8	8	8	10	10	10
	Control2026	0	0		1	2	6	6			8	8	8	8	8	8	8	8	8	8	8
	Control2027	0	0	0	0	2	4	8			12	12	12	12	12	12	12	12	12	12	12
	Control2028	0	0	0	1	2	6	9			10	10	10	10	10	10	10	10	10	10	10
	Control2029	0	0	0	0	1	6	8	8	8	8
	Control2030	0	0	0	0	1	6	8			10	10	10	10	10	10	10	10	10	10	10
	Control2031	0	0	0	0	1	6	7			8	8	8	10	10	10	10	10	10	10	10
	Control2032	0	0	0	0	2	6	8			10	10	10	10	10	10	10	10	10	10	10
	Control2033	0	0	0	0	3	6	8	8	8	8	8
	Control2034	0	0	0	0	1	5	8			9	10	10	10	10	10	10	10	10	10	10
	Control2035	0	0	0	0	0	3	6			8	8	8	8	8	8	8	8	8	8	8
	Control2036	0	0	0		4	5	6			10	12	12	12	12	12	12	12	12	12	12
	Col2001	0	0	0			6	8	8	8	8	8	8	8	8	8	8	8	8	8	8
	Col2002	0	0	0			6	8	8	8	8	8	8	8	8	8	8	8	8	8	8
	Col2003	0	0	0			6	8	10	10	10	10	10	10	10	10	10	10			12
	Col2004	0	0	1			6	6	6	7	7			8	8	8	8	8	8	8	8
	Col2005	0	0	0			6	7	8	8	8	8	8	8	8	8	8	8	8	8	8
	Col2006	0	0	0			5	6	6	6	6	6	6	6	6	6	6	6	6	6	6
	Col2007	0	0	0			2	4	5	9	8	8	8	8	8	10	10	10	10	10	10
	Col2008	0	0	0			6	7	7	9	10	10	10	10	10	10	10	10	10	10	10
	Col2009	0	0	1			8	8	8	8	8	8	8	8	8	8	8	8	8	8	8
	Col2010	0	0	0			12	12	12	12	12	12	12	12	12	12	12	12	12	12	12
	Col2011	0	0	1			7	10	10	10	10	10	10	10	10	10	10	10	10	10	10
	Col2012	0	0	0			7	8	8	8	8	8	8	8	8	8	8	8	8	8	8
	Col2013	0	0			2	6	8	8	10	10	10	10	10	10	10	10	10	10	10	10
	Col2014	0	0			2	10	10	10	12	12	12	12	12	12	12	12	12	12	12	12
	Col2015	0	0			0	6	7	7	8	8	8	8	8	8	8	8	8	8	8	8
	Col2016	0	0			0	2	12	12	12	12	12	12	12	12	12	12	12	12	12	12
	Col2017	0	0			1	5	8	8	8	8	8	8	8	8	8	8	8	8	8	8
	Col2018	0	0			0	7	12	10	12	12	12	12	12	12	12	12	12	12	12	12
	Col2019	0	0			3	9	10	10	10	10	10	10	10	10	10	10	10	10	10	10
	Col2020	0	0			0	2	10	10	10	10	10	10	10	10	10	10	10	10	10	10
	Col2021	0	0			0	3	8	8	8	8	8	8	8	8	8	8	8	8	8	8
	Col2022	2	3			7	8	8	8					10	10	10	10	10	10	10	10
	Col2023	0	0			4	10	12	12	12	12	12	12	12	12	12	12	12	12	12	12
	Control mean	0	0	0.0454545	0.342857	1.33333	4.38889	6.8	7.4	7.4	8.64	8.85714	9.23529	9.55882	9.6875	9.67742	9.67742	9.71875	9.87879	10.0303	10.0606
	Col mean	0.0869565	0.130435	0.25		1.72727	6.30435	8.56522	8.65217	9.31818	9.31818	9.42857	9.42857	9.3913	9.3913	9.47826	9.47826	9.47826	9.45455	9.45455	9.56522		p<.05
	Mann-Whitney U test	NaN	NaN	0.08716	NaN	0.9378	0.00228	0.00399	0.2392	0.0448	0.2583	0.1971	0.8469	0.7142	0.5911	0.7869	0.7869	0.7036	0.4089	0.2774	0.3608		p<.001
	Days post laceration	1	2	3	4	5	6	7	8	9	10	11	12	13	14	15	16	17	18	19	20
Apo lacerates incubated with 2e6/ml algal cells starting on day 4	Control2401	0	0	0	2	3	7	7			8	8	8	8	8	8	8	8	8	8	8
	Control2402	0	0	0	0	3	5	6					10	10	10	10	10	10	10	10	10
	Control2403	0	0	0	1	2	6	8			9	9	10	10	10	10	10	10	10	10	10
	Control2404	0	0	0	1	4	5	6			9	10	11	11	12	12	12	12	12	12	12
	Control2405	0	0	0	1	1	1	6			8	8	8	8	10	10	10	10	10	10	10
	Control2406	0	0	0	0	1	4	7			8	8	8	8	8	8	8	8	8	8	8
	Control2407	0	0	0	0	3	3	7			8	8	8	8	8	8	8	8	8	8	8
	Control2408	0	0	0	0	0	1				8	8	8	8	8	8	8	8	8	8	8
	Control2409	0	0	0	0	4	6	10			12	12	12	12	12	12	12	12	12	12	12
	Control2410	0	0	0	1	5	8	12			14	14	14	14	14	14	14	14	14	14	14
	Col2401	0	0	0	1	1	4	6			7	10	10	10	10	10	10	10	10	10	10
	Col2402	0	0	0	1	3	4	6			8	10	10	10	10	10	10	10	10	10	10
	Col2403	0	0	0	1	1	6	11	11	11	11	11	12	12	12	12	12	12	12	12	12
	Col2404	0	0	0	0	3	4	6			10	10	10	10	10	10	10	10	10	10	10
	Col2405	0	0	0	1	1	1	6			8
	Col2406	0	0	0	2	2	6	7			11	12	12	12	12	12	12	12	12	12	12
	Col2407	0	0	0	1	2	6	11	11	11	11	12	12	12	12	12	12	12	12	12	12
	Col2408	0	0	0	0	0	4	6			7	8	8	8	8	8	8	8	8	8	8
	Col2409	0	0	0	0	0	3	5			6	6	10	10	12	12	12	12	12	12	12
	Col2410	0	0	0	1	1	1	5			6
	Col2411	0	0	0	0	1	3	8	8	8	8	8	8	8	8	8	8	8	8	8	8
	Col2412	0	0	0	1	5	6	8	8	8	8	8	8	8	9			10	10	10	10
	Col2413	0	0	0	1	4	6	9			10	10	10	10	12	12	12	12	12	12	12
	Control mean	0	0	0	0.6	2.6	4.6	7.66667			9.33333	9.44444	9.7	9.7	10	10	10	10	10	10	10
	Col mean	0	0	0	0.769231	1.84615	4.15385	7.23077	9.5	9.5	8.53846	9.54545	10	10	10.4545	10.6	10.6	10.5455	10.5455	10.5455	10.5455
	Mann-Whitney U test	NaN	NaN	NaN	0.4878	0.2536	0.5896	0.4918	n/a	n/a	0.3674	0.6629	0.5783	0.5783	0.5084	0.4269	0.4269	0.4369	0.4369	0.4369	0.4369
